# Supplementary material for: FEBID 3D-Nanoprinting at Low Substrate Temperatures: Pushing the Speed While Keeping the Quality
Source: Nanomaterials (Basel). 2021 Jun 9;11(6):1527. doi: 10.3390/nano11061527 (PMC8229455; doi:10.3390/nano11061527)
Supplement: Supplementary file 1 [file nanomaterials-11-01527-s001.zip]

Archive with 1 entries (1 files):
- nanomaterials-1238720-supplementary.pdf
